# Supplementary material for: Establishment and Its Utility of a Patient-Derived Cell Xenografts (PDCX) Model with Cryopreserved Cancer Cells from Human Tumor
Source: Cells. 2025 Feb 21;14(5):325. doi: 10.3390/cells14050325 (PMC11898490; doi:10.3390/cells14050325)
Supplement: Supplementary file 1 [file cells-14-00325-s001.zip]

Archive with 1 entries (1 files):
- cells-3407587-supplementary.pdf
